# Supplementary material for: Integrated analysis of the relation to tumor immune microenvironment and predicted value of Stonin1 gene for immune checkpoint blockage and targeted treatment in kidney renal clear cell carcinoma
Source: BMC Cancer. 2023 Feb 9;23:135. doi: 10.1186/s12885-023-10616-9 (PMC9912524; doi:10.1186/s12885-023-10616-9)
Supplement: Supplementary file 1 — Additional file 1: Supplemental Table 1. The clinicopathological data of tissue microarray. [file 12885_2023_10616_MOESM1_ESM.xls]

## Sheet: Table S1
Table S1. The clinicopathological data of tissure microarray
Tissure subtupes	Survival status	Survival time	Gender	Age	Pathological dignositic	Grade	T	N	M	the 7th Editionof clinical Staging of AJCC
adjacent normal tissure	alive	90	male	68	KIRC	Ⅰ-Ⅱ	T1a	N0	M0	1
adjacent normal tissure	alive	88	male	69	KIRC	Ⅲ-Ⅳ	T1b	N0	M0	1
adjacent normal tissure	alive	86	male	49	KIRC	Ⅰ-Ⅱ	T1a	N0	M0	1
adjacent normal tissure	alive	86	male	77	KIRC	Ⅰ-Ⅱ	T1b	N0	M0	1
adjacent normal tissure	alive	88	female	58	KIRC	Ⅰ-Ⅱ	T1a	N0	M0	1
adjacent normal tissure	alive	88	female	55	KIRC	Ⅰ-Ⅱ	T1a	N0	M0	1
adjacent normal tissure	alive	88	male	65	KIRC	Ⅱ	T3	N0	M0	3
adjacent normal tissure	alive	87	female	48	KIRC	Ⅰ-Ⅱ	T1b	N0	M0	1
adjacent normal tissure	alive	86	female	48	KIRC	Ⅰ-Ⅱ	T1a	N0	M0	1
adjacent normal tissure	alive	87	male	71	KIRC	Ⅰ-Ⅱ	T1b	N0	M0	1
adjacent normal tissure	alive	87	male	76	KIRC	Ⅰ-Ⅱ	T1a	N0	M0	1
adjacent normal tissure	alive	87	female	57	KIRC	Ⅱ-Ⅲ	T2a	N0	M0	2
adjacent normal tissure	alive	86	male	52	KIRC	Ⅰ-Ⅱ	T1a	N0	M0	1
adjacent normal tissure	dead	14	male	53	KIRC with sarcomatoid degeneration	Ⅱ-Ⅲ	T1b	N0	M0	1
adjacent normal tissure	alive	90	male	57	KIRC	Ⅰ-Ⅱ	T1b	N0	M0	1
adjacent normal tissure	alive	88	female	45	KIRC	Ⅱ	T1a	N0	M0	1
adjacent normal tissure	dead	31	male	53	KIRC	Ⅲ-Ⅳ	T2a	N0	M0	2
adjacent normal tissure	alive	87	male	59	KIRC	Ⅱ-Ⅲ	T1a	N0	M0	1
adjacent normal tissure	alive	88	male	39	KIRC	Ⅰ-Ⅱ	T1a	N0	M0	1
adjacent normal tissure	alive	86	male	52	KIRC	Ⅰ-Ⅱ	T1b	N0	M0	1
adjacent normal tissure	alive	86	female	64	KIRC	Ⅰ-Ⅲ	T1b	N0	M0	1
adjacent normal tissure	alive	86	male	72	KIRC	Ⅱ-Ⅲ	T1a	N0	M0	1
adjacent normal tissure	alive	89	male	44	KIRC	Ⅱ	T1b	N0	M0	1
adjacent normal tissure	alive	88	male	56	KIRC	Ⅰ-Ⅲ	T1a	N0	M0	1
adjacent normal tissure	dead	24	male	54	KIRC	Ⅰ-Ⅱ	T1a	N0	M0	1
adjacent normal tissure	dead	38	male	56	KIRC	Ⅰ-Ⅳ	T2a	N0	M0	2
adjacent normal tissure	alive	86	female	53	KIRC	Ⅱ	T1b	N0	M0	1
adjacent normal tissure	alive	86	male	71	KIRC	Ⅰ-Ⅱ	T1b	N0	M0	1
adjacent normal tissure	alive	90	male	69	KIRC	Ⅰ-Ⅲ	T1a	N0	M0	1
adjacent normal tissure	alive	88	male	52	KIRC	Ⅱ-Ⅲ	T1a	N0	M0	1
KIRC	alive	85	female	58	KIRC	Ⅱ	T1a	N0	M0	1
KIRC	alive	84	male	65	KIRC	Ⅱ-Ⅲ	T2a	N0	M0	2
KIRC	alive	81	female	64	KIRC	Ⅱ-Ⅲ	T1a	N0	M0	1
KIRC	alive	80	male	62	KIRC	Ⅰ-Ⅱ	T1b	N0	M0	1
KIRC	dead	40	male	75	KIRC	Ⅰ-Ⅱ	T1a	N0	M0	1
KIRC	alive	77	male	52	KIRC	Ⅱ	T2a	N0	M0	2
KIRC	alive	76	male	39	KIRC	Ⅱ	T1b	N0	M0	1
KIRC	dead	38	male	79	KIRC	Ⅲ	T2b	N0	M0	2
KIRC	alive	75	male	53	KIRC	Ⅰ-Ⅱ	T1a	N0	M0	1
KIRC	alive	74	male	51	KIRC	Ⅰ-Ⅱ	T1a	N0	M0	1
KIRC	dead	5	female	58	KIRC with chromophobe renal cell carcinoma	Ⅲ	T3	N1	M0	3
KIRC	alive	71	male	61	KIRC with a small amount of papillary renal cell carcinoma	Ⅱ-Ⅲ	T1b	N0	M0	1
KIRC	alive	68	female	58	KIRC	Ⅱ-Ⅲ	T2a	N0	M0	2
KIRC	alive	85	male	45	KIRC	Ⅰ-Ⅱ	T1b	N0	M0	1
KIRC	alive	81	male	43	KIRC	Ⅰ	T1a	N0	M0	1
KIRC	alive	80	female	49	KIRC	Ⅱ	T1b	N0	M0	1
KIRC	dead	22	male	72	KIRC	Ⅲ	T3	N1	M0	3
KIRC	dead	4	male	72	KIRC	Ⅱ-Ⅳ	T3	N0	M0	3
KIRC	alive	77	male	52	KIRC	Ⅰ-Ⅱ	T1a	N0	M0	1
KIRC	dead	21	male	64	KIRC	Ⅲ	T1a	N0	M0	1
KIRC	alive	74	female	56	KIRC	Ⅰ-Ⅱ	T1b	N0	M0	1
KIRC	dead	10	male	70	KIRC	Ⅰ-Ⅱ	T1b	N0	M0	1
KIRC	alive	84	male	60	KIRC	Ⅱ	T1a	N0	M0	1
KIRC	alive	84	male	61	KIRC	Ⅱ	T3	N0	M0	3
KIRC	dead	51	male	78	KIRC	Ⅰ-Ⅱ	T1b	N0	M0	1
KIRC	alive	78	male	74	KIRC	Ⅱ-Ⅲ	T1a	N0	M0	1
KIRC	alive	77	male	59	KIRC	Ⅰ-Ⅱ	T1a	N0	M0	1
KIRC	alive	77	female	61	KIRC	Ⅱ	T1a	N0	M0	1
KIRC	alive	76	female	56	KIRC	Ⅱ	T1a	N0	M0	1
KIRC	alive	76	male	40	KIRC	Ⅱ	T1a	N0	M0	1
KIRC	alive	71	female	64	KIRC	Ⅱ-Ⅲ	T1a	N0	M0	1
KIRC	alive	71	male	59	KIRC	Ⅰ-Ⅱ	T1a	N0	M0	1
KIRC	alive	69	male	38	KIRC	Ⅰ-Ⅱ	T1a	N0	M0	1
KIRC	dead	66	male	25	KIRC	Ⅰ-Ⅱ	T1a	N0	M0	1
KIRC	alive	67	male	65	KIRC	Ⅰ-Ⅱ	T1b	N0	M0	1
KIRC	alive	67	male	47	KIRC	Ⅰ-Ⅱ	T1b	N0	M0	1
KIRC	alive	65	male	47	KIRC	Ⅱ	T1b	N0	M0	1
KIRC	alive	84	male	56	KIRC	Ⅱ	T1b	N0	M0	1
KIRC	alive	84	male	63	KIRC	Ⅰ-Ⅱ	T1a	N0	M0	1
KIRC	alive	73	male	53	KIRC	Ⅰ-Ⅱ	T1b	N0	M0	1
KIRC	dead	14	male	61	KIRC with sarcomatoid degeneration	Ⅱ-Ⅲ	T2a	N0	M0	2
KIRC	alive	72	male	35	KIRC	Ⅰ-Ⅱ	T1a	N0	M0	1
KIRC	alive	72	male	55	KIRC	Ⅰ-Ⅱ	T1a	N0	M0	1
KIRC	alive	71	female	48	KIRC	Ⅰ-Ⅱ	T1a	N0	M0	1
KIRC	alive	70	female	74	KIRC	Ⅰ-Ⅱ	T1a	N0	M0	1
KIRC	alive	69	male	72	KIRC	Ⅰ-Ⅱ	T1a	N0	M0	1
KIRC	alive	68	male	47	KIRC	Ⅰ-Ⅱ	T1b	N0	M0	1
KIRC	dead	49	male	32	KIRC	Ⅱ	T1b	N0	M0	1
KIRC	alive	66	female	42	KIRC	Ⅰ-Ⅱ	T1b	N0	M0	1
KIRC	alive	65	male	44	KIRC	Ⅰ-Ⅱ	T1b	N0	M0	1
KIRC	alive	85	male	62	KIRC	Ⅱ	T1a	N0	M0	1
KIRC	alive	85	male	57	KIRC	Ⅰ-Ⅱ	T1a	N0	M0	1
KIRC	alive	85	male	52	KIRC	Ⅰ-Ⅱ	T1a	N0	M0	1
KIRC	alive	83	female	47	KIRC	Ⅱ	T1b	N0	M0	1
KIRC	alive	75	female	53	KIRC	Ⅰ-Ⅱ	T1a	N0	M0	1
KIRC	alive	69	female	46	KIRC	Ⅱ	T1a	N0	M0	1
KIRC	alive	69	male	61	KIRC	Ⅰ-Ⅱ	T1a	N0	M0	1
KIRC	alive	83	male	51	KIRC	Ⅱ	T1b	N0	M0	1
KIRC	alive	80	male	58	KIRC	Ⅱ	T1a	N0	M0	1
KIRC	alive	76	male	44	KIRC	Ⅰ-Ⅱ	T1a	N0	M0	1
KIRC	alive	74	male	56	KIRC	Ⅱ-Ⅲ	T1a	N0	M0	1
KIRC	alive	71	male	39	KIRC	Ⅱ	T1a	N0	M0	1
KIRC	alive	70	female	78	KIRC	Ⅱ	T1b	N0	M0	1
KIRC	alive	68	male	50	KIRC	Ⅱ-Ⅲ	T1a	N0	M0	1
KIRC	dead	41	female	75	KIRC	Ⅰ-Ⅱ	T1a	N0	M0	1
KIRC	dead	46	male	53	KIRC	Ⅱ	T2a	N0	M0	2
KIRC	alive	72	male	55	KIRC	Ⅰ-Ⅱ	T1a	N0	M0	1
KIRC	alive	79	male	55	KIRC	Ⅰ-Ⅱ	T1b	N0	M0	1
KIRC	alive	71	male	46	KIRC	Ⅱ	T1a	N0	M0	1
KIRC	alive	81	male	37	KIRC	Ⅰ-Ⅱ	T1a	N0	M0	1
KIRC	alive	81	female	70	KIRC	Ⅱ	T1a	N0	M0	1
KIRC	dead	4	male	76	KIRC with sarcomatoid degeneration	Ⅲ	T2b	N0	M0	2
KIRC	alive	71	female	53	KIRC	Ⅱ	T1a	N0	M0	1
KIRC	alive	74	male	60	KIRC	Ⅱ	T1a	N0	M0	1
KIRC	alive	69	male	75	KIRC	Ⅱ	T1b	N0	M0	1
KIRC	alive	85	male	52	KIRC	Ⅰ-Ⅱ	T1a	N0	M0	1
KIRC	dead	41	male	55	KIRC	Ⅱ	T3	N0	M0	3
KIRC	alive	74	female	53	KIRC	Ⅱ	T1a	N0	M0	1
KIRC	alive	72	male	60	KIRC	Ⅰ-Ⅱ	T1a	N0	M0	1
KIRC	alive	72	female	60	KIRC	Ⅰ-Ⅱ	T1b	N0	M0	1
KIRC	alive	72	male	48	KIRC	Ⅲ-Ⅳ	T3	N0	M0	3
KIRC	alive	79	female	56	KIRC	Ⅱ	T1a	N0	M0	1
KIRC	alive	71	male	43	KIRC	Ⅱ	T1a	N0	M0	1
KIRC	alive	79	female	46	KIRC	Ⅰ-Ⅲ	T1a	N0	M0	1
KIRC	alive	72	female	61	KIRC	Ⅰ-Ⅱ	T1a	N0	M0	1
KIRC	alive	71	male	60	KIRC with sarcomatoid degeneration	Ⅲ	T1b	N0	M0	1
KIRC	alive	85	male	60	KIRC	Ⅲ	T2a	N0	M0	2
KIRC	alive	75	male	78	KIRC	Ⅱ	T1b	N0	M0	1
KIRC	dead	7	male	58	KIRC	Ⅱ-Ⅲ	T3	N0	M0	3
KIRC	alive	69	male	58	KIRC	Ⅱ	T1b	N0	M0	1
KIRC	alive	68	female	61	KIRC	Ⅱ	T1a	N0	M0	1
KIRC	alive	70	male	66	KIRC	Ⅲ	T1b	N0	M0	1
KIRC	dead	57	female	80	KIRC	Ⅱ-Ⅲ	T2a	N0	M0	2
KIRC	dead	52	male	75	KIRC	Ⅲ	T3	N0	M0	3
KIRC	alive	84	male	45	KIRC	Ⅰ-Ⅱ	T2a	N0	M0	2
KIRC	dead	51	male	65	KIRC with sarcomatoid degeneration	Ⅲ	T1a	N0	M0	1
KIRC	alive	78	female	55	KIRC with sarcomatoid degeneration	Ⅲ	T1b	N0	M0	1
KIRC	alive	72	female	54	KIRC	Ⅱ-Ⅲ	T1a	N0	M0	1
KIRC	dead	33	male	65	KIRC	Ⅱ	T2a	N0	M0	2
KIRC	alive	68	male	63	KIRC	Ⅱ	T2a	N0	M0	2
KIRC	alive	85	female	37	KIRC	Ⅱ	T1a	N0	M0	1
KIRC	alive	74	male	45	KIRC	Ⅱ	T1a	N0	M0	1
KIRC	alive	70	male	70	KIRC with sarcomatoid degeneration	Ⅱ-Ⅲ	T3	N0	M0	3
KIRC	alive	75	female	50	KIRC	Ⅱ	T1b	N0	M0	1
KIRC	alive	67	male	70	KIRC	Ⅲ	T1a	N0	M0	1
KIRC	dead	15	female	24	KIRC with a small amount of papillary renal cell carcinoma	Ⅲ	T2a	N2	M0	4
KIRC	dead	7	male	55	KIRC with a small amount of papillary renal cell carcinoma	Ⅱ-Ⅲ	T3	N0	M0	3
KIRC	dead	7	male	83	KIRC	Ⅱ-Ⅲ	T1b	N0	M0	1
KIRC	alive	72	male	64	KIRC	Ⅱ	T1a	N0	M0	1
KIRC	dead	43	male	66	KIRC with a small amount of papillary renal cell carcinoma	Ⅲ	T1b	N0	M0	1
KIRC	alive	66	female	58	KIRC	Ⅱ	T1a	N0	M0	1
KIRC	alive	67	male	62	KIRC	Ⅱ	T1a	N0	M0	1
KIRC	alive	67	female	63	KIRC with a small amount of papillary renal cell carcinoma	Ⅱ	T1b	N0	M0	1
KIRC	alive	69	male	39	KIRC	Ⅰ-Ⅱ	T1b	N0	M0	1
KIRC	alive	65	male	63	KIRC	Ⅱ	T2a	N0	M0	2
KIRC	alive	85	female	29	KIRC with sarcomatoid degeneration	Ⅲ	T1a	N0	M0	1
KIRC	alive	70	male	47	KIRC	Ⅲ	T1b	N0	M0	1
KIRC	alive	67	male	60	KIRC	Ⅱ-Ⅲ	T1b	N0	M0	1
KIRC	alive	66	male	61	KIRC	Ⅱ-Ⅲ	T1a	N0	M0	1
KIRC	alive	67	female	60	KIRC	Ⅰ-Ⅱ	T1b	N0	M0	1
