# Supplementary material for: Integrated analysis of the relation to tumor immune microenvironment and predicted value of Stonin1 gene for immune checkpoint blockage and targeted treatment in kidney renal clear cell carcinoma
Source: BMC Cancer. 2023 Feb 9;23:135. doi: 10.1186/s12885-023-10616-9 (PMC9912524; doi:10.1186/s12885-023-10616-9)
Supplement: Supplementary file 5 — Additional file 5: Supplemental Table 4. Correlation analysis between STON1 and relate genes and markers of immune cells in KIRC by cBioportal database. [file 12885_2023_10616_MOESM5_ESM.xlsx]

## Sheet: Table S4
Table S4. Correlation analysis between STON1 and relate genes and markers of immune cells in KIRC by cBioportal database
Immune cells	Gene markers	Spearman's Correlation	p-Value	Statistical annotation
CD8+ T cell	CD8A	-0.0837	0.0776	ns
	CD8B	-0.104	0.0286	*
T cell (general)	CD3D	-0.112	0.018	*
	CD3E	-0.0892	0.0598	ns
	CD2	-0.0935	0.0485	*
B cell	CD19	-0.0666	0.16	ns
	CD79A	-0.101	0.0334	*
Monocyte	CD86	-0.0851	0.0727	ns
	CD115 (CSF1R)	-0.022	0.643	ns
TAM	CCL2	0.0889	0.0608	ns
	CD68	-0.203	1.633e-05	***
	IL10	-0.0251	0.598	ns
M1 macrophage
	IRF5	-0.371	5.57e-16	***
	COX2 (PTGS2)	0.0882	0.0627	ns
M2 macrophage	CD163	0.098	0.0385	*
	VSIG4	-0.0584	0.218	ns
	MS4A4A	0.0344	0.469	ns
Neutrophils	CD66b (CEACAM8)	-0.0201	0.673	ns
	CD11B (ITGAM)	-0.0566	0.233	ns
	CCR7	0.00418	0.93	ns
Natural killer cell	KIR2DL1	0.0901	0.0572	ns
	KIR2DL3	0.0365	0.441	ns
	KIR3DL1	0.0706	0.136	ns
	KIR3DL2	0.0773	0.103	ns
	KIR3DL3	-0.0102	0.83	ns
Dendritic cell	HLA-DPB1	-0.0622	0.19	ns
	HLA-DQB1	-0.0385	0.417	ns
	HLA-DRA	-0.0437	0.358	ns
	HLA-DPA1	-0.0245	0.605	ns
Th1	T-bet (TBX21)	0.0305	0.521	ns
	STAT4	-0.0545	0.251	ns
	STAT1	0.003783	0.936	ns
	IFN-γ (IFNG)	-0.154	0.0011	***
	TNF-α (TNF)
Th2	GATA3	-0.111	0.0194	*
	STAT6	-0.111	0.019	*
	STAT5A	-0.133	0.004796	***
	IL13	-0.113	0.0169	*
T fh	BCL6	-0.0415	0.382	n
	IL21	-0.118	0.0124	*
Th17	STAT3	0.173	0.0002323	***
	IL17A	0.053	0.264	ns
Treg	FOXP3	-0.177	0.0001677	***
	CCR8	-0.0379	0.424	ns
	STAT5B	0.354	1.41e-14	***
	TGF-β (TGFB1)	-0.058	0.221	ns
T cell exhaustion	PD-1 (PDCD1)	-0.197	2.665e-05	***
	CTLA4	-0.149	0.001554	***
	TIM-3 (HAVCR2)	-0.0102	0.829	ns
	GZMB	-0.0554	0.243	ns
	LAG3	-0.209	8.558e-06	***
	PDL1 (CD274)	0.128	0.006899	***
*P < 0.05, ***P<0.001 was considered statistically significant. Ns, no signicifance.
