# Supplementary material for: Integrated analysis of the relation to tumor immune microenvironment and predicted value of Stonin1 gene for immune checkpoint blockage and targeted treatment in kidney renal clear cell carcinoma
Source: BMC Cancer. 2023 Feb 9;23:135. doi: 10.1186/s12885-023-10616-9 (PMC9912524; doi:10.1186/s12885-023-10616-9)
Supplement: Supplementary file 6 — Additional file 6: Supplemental Table 5. Correlations between STON1 and anti-cancer immunity in TCGA cohort. [file 12885_2023_10616_MOESM6_ESM.xlsx]

## Sheet: Table S5
Table S5. Correlations between STON1 and anti-cancer immunity in TCGA cohort
Gene	Event	r	p_Value	Relation
STON1	Step1	0.092	0.0233633	1.Positive Relation
STON1	Step2	0.067	0.0997097	1.Positive Relation
STON1	Step3	-0.128	0.00149996	2.Negative Relation
STON1	Step4.T cell.recruiting	-0.137	0.000694133	2.Negative Relation
STON1	Step4.CD4 T cell.recruiting	-0.006	0.874169	2.Negative Relation
STON1	Step4.CD8 T cell.recruiting	-0.095	0.0194643	2.Negative Relation
STON1	Step4.Th1 cell.recruiting	-0.11	0.00639196	2.Negative Relation
STON1	Step4.Dendritic cell.recruiting	-0.138	0.000651102	2.Negative Relation
STON1	Step4.Th22 cell.recruiting	0.011	0.86161	1.Positive Relation
STON1	Step4.Macrophage.recruiting	-0.131	0.00114261	2.Negative Relation
STON1	Step4.Monocyte.recruiting	0.062	0.123753	1.Positive Relation
STON1	Step4.Neutrophil.recruiting	-0.097	0.0165448	2.Negative Relation
STON1	Step4.NK cell.recruiting	-0.136	0.000763316	2.Negative Relation
STON1	Step4.Eosinophil.recruiting	0.028	0.488547	1.Positive Relation
STON1	Step4.Basophil.recruiting	-0.006	0.879543	2.Negative Relation
STON1	Step4.Th17 cell.recruiting	0.089	0.0286056	1.Positive Relation
STON1	Step4.B cell.recruiting	-0.193	1.47203e-06	2.Negative Relation
STON1	Step4.Th2 cell.recruiting	0.007	0.86161	1.Positive Relation
STON1	Step4.Treg cell.recruiting	0.065	0.108042	1.Positive Relation
STON1	Step4.MDSC.recruiting	-0.118	0.00349465	2.Negative Relation
STON1	Step5	-0.003	0.945836	2.Negative Relation
STON1	Step6	-0.161	6.49646e-05	2.Negative Relation
STON1	Step7	0.032	0.435607	1.Positive Relation
STON1	STON1	1	NA	1.Positive Relation
