# Supplementary material for: Integrated analysis of the relation to tumor immune microenvironment and predicted value of Stonin1 gene for immune checkpoint blockage and targeted treatment in kidney renal clear cell carcinoma
Source: BMC Cancer. 2023 Feb 9;23:135. doi: 10.1186/s12885-023-10616-9 (PMC9912524; doi:10.1186/s12885-023-10616-9)
Supplement: Supplementary file 7 — Additional file 7: Supplemental Table 6. Correlations between STON1 and immunotherapy associated signatures in TCGA cohort [file 12885_2023_10616_MOESM7_ESM.xls]

## Sheet: Table S6
Table S6. Correlations between STON1 and immunotherapy associated signatures in TCGA cohort
Gene	Event	r	p.value	Relation
STON1	Alcoholism	-0.055	0.206823	2.Negative Relation
STON1	Base_excision_repair	-0.249	8.56717e-09	2.Negative Relation
STON1	Cell_cycle	-0.195	7.42195e-06	2.Negative Relation
STON1	Cytokine-cytokine_receptor_interaction	0.321	6.12767e-14	1.Positive Relation
STON1	DNA_replication	-0.194	7.94241e-06	2.Negative Relation
STON1	Fanconi_anemia_pathway	-0.093	0.0336154	2.Negative Relation
STON1	Homologous_recombination	-0.117	0.00754349	2.Negative Relation
STON1	MicroRNAs_in_cancer	-0.168	0.000113707	2.Negative Relation
STON1	Mismatch_repair	-0.142	0.00117827	2.Negative Relation
STON1	Nucleotide_excision_repair	-0.222	3.2708e-07	2.Negative Relation
STON1	Oocyte_meiosis	-0.226	1.78728e-07	2.Negative Relation
STON1	p53_signaling_pathway	-0.189	1.50249e-05	2.Negative Relation
STON1	Progesterone-mediated_oocyte_maturation	-0.272	3.01591e-10	2.Negative Relation
STON1	Proteasome	-0.224	2.4711e-07	2.Negative Relation
STON1	Pyrimidine_metabolism	-0.187	1.73376e-05	2.Negative Relation
STON1	RNA_degradation	-0.438	8.41692e-26	2.Negative Relation
STON1	Spliceosome	-0.368	3.71312e-18	2.Negative Relation
STON1	Systemic_lupus_erythematosus	0.002	0.960143	1.Positive Relation
STON1	Viral_carcinogenesis	-0.217	6.13588e-07	2.Negative Relation
STON1	STON1	1	NA	1.Positive Relation
