# Supplementary material for: Integrated analysis of the relation to tumor immune microenvironment and predicted value of Stonin1 gene for immune checkpoint blockage and targeted treatment in kidney renal clear cell carcinoma
Source: BMC Cancer. 2023 Feb 9;23:135. doi: 10.1186/s12885-023-10616-9 (PMC9912524; doi:10.1186/s12885-023-10616-9)
Supplement: Supplementary file 8 — Additional file 8: Supplemental Table 7. The IC50 score between high and low expression of STON1 groups in KIRC. [file 12885_2023_10616_MOESM8_ESM.xlsx]

## Sheet: Sheet1
Table S7. The IC50 score between high and low expression of STON1 groups in KIRC
Group	Sample ID	IC50 score
		Temsirolimus	Sunitinib	Axitinib	Pazopamib	Sorafenib
High	TCGA-A3-3352-01	-2.05806	2.64757	2.00506	3.30583	2.09593
	TCGA-A3-A6NN-01	-1.72548	2.29229	1.65232	3.25808	2.03689
	TCGA-B0-5713-01	-2.28999	2.38835	2.00151	3.27773	2.10047
	TCGA-A3-3351-01	-2.57928	1.91187	1.61674	3.24397	1.98099
	TCGA-B8-4148-01	-2.42368	1.91357	1.58762	3.29015	1.9816
	TCGA-BP-4345-01	-2.68488	2.08606	1.29852	3.12551	2.0315
	TCGA-BP-5010-01	-1.73995	2.83633	1.77617	3.23538	2.18823
	TCGA-BP-5185-01	-0.683262	3.61497	2.89436	3.45729	2.60584
	TCGA-CZ-5986-01	-2.02507	2.12272	1.97411	3.24779	2.19633
	TCGA-CW-5590-01	-2.06606	2.47812	1.76277	3.24694	2.04429
	TCGA-B0-4849-01	-1.81286	2.4588	1.83515	3.2838	1.98265
	TCGA-BP-4329-01	-1.72417	2.61573	2.19913	3.28406	2.15002
	TCGA-CJ-5672-01	-2.09799	2.62199	2.45418	3.33043	2.30003
	TCGA-CW-6097-01	-2.54577	2.15529	1.78353	3.20765	2.10919
	TCGA-B0-5095-01	-2.38803	2.26138	1.4343	3.16046	2.08107
	TCGA-CJ-4643-01	-2.2685	2.13375	1.63177	3.23213	1.88458
	TCGA-B8-A54H-01	-2.23053	2.66109	1.88039	3.28125	1.94838
	TCGA-B4-5832-01	-3.7857	1.69498	2.673	3.24909	2.74949
	TCGA-CW-6088-01	-2.16226	2.23612	1.7638	3.2397	1.97737
	TCGA-A3-A6NJ-01	-2.20274	2.42006	1.97692	3.28924	2.04818
	TCGA-A3-3308-01	-2.69123	2.17148	1.42066	3.20058	1.8246
	TCGA-CW-5589-01	-1.94866	2.56926	2.13305	3.30221	2.09528
	TCGA-BP-4169-01	-2.37011	2.08332	1.5202	3.21715	2.04095
	TCGA-CJ-6031-01	-1.9301	2.32861	2.20592	3.24885	2.21334
	TCGA-BP-4790-01	-2.87323	1.90268	1.6233	3.2304	1.97558
	TCGA-B0-5699-01	-1.6786	2.52715	2.22306	3.33023	2.1896
	TCGA-BP-4159-01	-1.89904	2.75061	2.14656	3.25186	2.19696
	TCGA-B0-5698-01	-1.92644	2.49527	2.28125	3.29789	2.20285
	TCGA-A3-3380-01	-1.71918	2.76503	1.94985	3.30638	2.22742
	TCGA-BP-4998-01	-2.06019	1.96303	1.91209	3.25472	1.99724
	TCGA-BP-4353-01	-2.43282	1.89094	1.61973	3.19769	2.08805
	TCGA-CJ-5686-01	-2.41771	2.38312	2.24373	3.25461	2.17847
	TCGA-EU-5907-01	-1.82957	3.11912	2.6274	3.39305	2.40944
	TCGA-B0-4703-01	-2.70804	1.90834	1.28324	3.15238	2.12738
	TCGA-B0-5119-01	-1.93774	2.48119	2.16938	3.30146	1.95723
	TCGA-CZ-5460-01	-1.63832	2.77926	2.28707	3.35323	2.23829
	TCGA-CJ-4870-01	-1.18166	2.91826	2.56059	3.32592	2.22467
	TCGA-B8-A54J-01	-2.44776	2.67051	1.67771	3.26756	2.06345
	TCGA-A3-3317-01	-2.22015	2.65832	1.56178	3.2708	2.06624
	TCGA-B0-5100-01	-0.804539	3.10537	2.43473	3.30135	2.35641
	TCGA-BP-4343-01	-2.63131	2.54123	2.18232	3.23833	2.3782
	TCGA-B2-5636-01	-1.53061	2.37388	2.08156	3.29952	1.83986
	TCGA-CW-5580-01	-2.06827	2.32744	1.99565	3.23431	2.0492
	TCGA-B0-5075-01	-1.75088	2.55731	2.47078	3.37286	2.32688
	TCGA-BP-5200-01	-2.63563	2.20979	1.67135	3.24133	2.05597
	TCGA-BP-4158-01	-2.01078	2.67319	1.85017	3.27352	2.11778
	TCGA-B0-4710-01	-1.89326	2.54281	1.39204	3.29732	2.14225
	TCGA-A3-3367-01	-1.88225	2.30258	1.98766	3.28354	2.05167
	TCGA-BP-4344-01	-2.06814	2.24907	1.56972	3.19615	1.87402
	TCGA-A3-3335-01	-1.753	3.37103	2.67155	3.38685	2.40993
	TCGA-B0-5099-01	-1.68336	3.01724	2.10519	3.33067	2.17797
	TCGA-DV-A4W0-01	-1.76857	2.84122	2.06653	3.30001	2.14304
	TCGA-B8-A54K-01	-0.94048	3.21791	2.65688	3.43482	2.29861
	TCGA-B8-4153-01	-1.89234	3.01827	2.15788	3.324	2.2587
	TCGA-CZ-5989-01	-3.20412	1.23346	2.22412	3.2067	2.60502
	TCGA-CZ-5470-01	-1.94158	2.84546	2.53455	3.33548	2.35056
	TCGA-BP-4349-01	-2.04023	2.77805	1.7953	3.28496	2.09278
	TCGA-A3-3307-01	-2.46085	2.39522	1.75835	3.25074	2.09917
	TCGA-CJ-4641-01	-2.68799	2.28677	1.85613	3.28553	2.2234
	TCGA-BP-5199-01	-2.11709	2.44762	1.56814	3.24123	2.19764
	TCGA-BP-4337-01	-1.67296	3.10628	1.84413	3.33508	2.25367
	TCGA-CZ-4853-01	-1.65769	2.88278	2.56009	3.37671	2.27116
	TCGA-B0-5115-01	-2.08852	2.22439	1.62223	3.22751	1.89849
	TCGA-B8-A54G-01	-2.05787	2.04257	2.26471	3.33438	2.21738
	TCGA-B8-5545-01	-2.29723	2.10843	1.71453	3.21113	2.04548
	TCGA-A3-3320-01	-1.87053	2.42298	1.96999	3.29629	1.94581
	TCGA-B8-A54D-01	-2.11512	2.27577	2.23616	3.3526	2.26662
	TCGA-A3-A6NI-01	-1.49549	2.91776	2.28688	3.34703	2.25297
	TCGA-B0-4824-01	-2.22365	2.35094	2.03729	3.32995	2.00074
	TCGA-BP-4975-01	-1.72638	2.48307	2.20224	3.25322	1.99049
	TCGA-BP-4770-01	-2.15503	2.37242	0.852998	3.02226	2.25674
	TCGA-B4-5838-01	-2.63962	2.87189	2.21371	3.2492	2.32598
	TCGA-BP-5177-01	-2.1197	2.67517	1.71727	3.19823	2.0134
	TCGA-CJ-4639-01	-2.81815	2.11576	1.54008	3.23549	1.96249
	TCGA-DV-5567-01	-0.962968	2.92682	2.77519	3.41468	2.23939
	TCGA-BP-4784-01	-1.07235	2.63984	2.48812	3.38527	2.19205
	TCGA-B4-5843-01	-2.22674	2.6428	2.24348	3.25279	2.06437
	TCGA-BP-4965-01	-2.40676	2.28321	1.94018	3.26369	2.11774
	TCGA-B0-5113-01	-2.32633	2.16899	1.67556	3.21612	1.99828
	TCGA-CW-5581-01	-2.04256	2.60863	2.17573	3.31441	2.12927
	TCGA-BP-4989-01	-3.10974	2.22346	1.34939	3.22228	2.12073
	TCGA-A3-3370-01	-2.52116	2.11546	1.54424	3.25272	1.99124
	TCGA-BP-4795-01	-1.60651	2.29795	2.09464	3.3039	2.08719
	TCGA-BP-4789-01	-2.08592	2.41241	1.69055	3.20565	1.94616
	TCGA-A3-3362-01	-2.12776	2.65075	1.93054	3.28661	1.99095
	TCGA-BP-4355-01	-2.07754	2.61892	1.61616	3.24147	1.9819
	TCGA-B0-4852-01	-2.213	2.64275	1.72071	3.28132	2.27434
	TCGA-A3-A6NL-01	-2.20306	2.3311	1.63158	3.25497	1.97541
	TCGA-BP-4801-01	-1.98382	2.25502	2.04919	3.23733	2.08864
	TCGA-BP-4775-01	-2.39492	2.72346	1.85109	3.33695	2.28229
	TCGA-CZ-5463-01	-1.91018	2.37322	2.09211	3.268	2.18191
	TCGA-B4-5844-01	-2.60341	2.32722	1.75174	3.21538	1.98172
	TCGA-BP-4963-01	-2.06441	2.14802	1.80072	3.26648	1.90226
	TCGA-B8-5546-01	-1.48557	3.30993	2.45654	3.39339	2.38127
	TCGA-B8-5165-01	-2.13983	2.09209	1.61188	3.25079	1.847
	TCGA-BP-4177-01	-0.650771	2.94451	2.66103	3.42973	2.25615
	TCGA-B8-4151-01	-1.44496	3.08955	2.66244	3.34142	2.26233
	TCGA-A3-3365-01	-2.53258	2.45504	1.51481	3.20862	2.14149
	TCGA-BP-4807-01	-1.77322	2.36238	2.39022	3.26757	2.12231
	TCGA-A3-A8OW-01	-2.214	2.52624	1.74568	3.29803	2.02785
	TCGA-CZ-4859-01	-1.29115	3.19427	2.66948	3.38565	2.18968
	TCGA-CZ-5458-01	-1.70033	2.47781	2.25777	3.30011	2.28946
	TCGA-AK-3460-01	-2.02713	2.54936	1.9139	3.28711	2.12248
	TCGA-CZ-4866-01	-2.05507	2.7445	2.43022	3.37439	2.11102
	TCGA-CJ-6028-01	-2.87215	1.89906	2.20106	3.28482	2.27105
	TCGA-B2-4102-01	-2.29926	2.15549	1.93277	3.27074	1.99553
	TCGA-BP-5184-01	-2.01091	2.49969	1.93151	3.24816	2.04731
	TCGA-BP-4160-01	-2.2171	2.27201	2.30128	3.27494	2.19863
	TCGA-BP-5190-01	-1.87996	3.14372	2.66255	3.37141	2.36305
	TCGA-CZ-5465-01	-1.26666	2.71392	2.39305	3.32157	2.17863
	TCGA-BP-5202-01	-1.86305	2.49493	2.05874	3.26993	1.9858
	TCGA-BP-4970-01	-2.22699	1.9421	2.12472	3.22922	2.10321
	TCGA-B0-5121-01	-1.95432	2.59027	1.96058	3.26893	2.14443
	TCGA-BP-4964-01	-1.9358	2.4087	1.99253	3.27155	2.09197
	TCGA-BP-4760-01	-1.1505	2.69364	2.6089	3.38734	2.16691
	TCGA-A3-3325-01	-1.69426	2.57512	1.84001	3.28813	2.02339
	TCGA-B8-5159-01	-2.38185	2.41469	2.17741	3.29141	2.12088
	TCGA-BP-4163-01	-1.85398	2.38054	2.13243	3.27061	2.00473
	TCGA-CZ-4856-01	-2.17128	2.57948	2.39636	3.3026	2.23179
	TCGA-BP-4762-01	-1.83008	2.24654	2.08366	3.2145	2.01158
	TCGA-CZ-5457-01	-2.18443	2.70057	2.11494	3.28788	2.18871
	TCGA-B2-5639-01	-2.38895	2.79385	2.39507	3.31438	2.29699
	TCGA-CJ-4899-01	-2.02407	2.17545	1.50836	3.22607	2.05067
	TCGA-BP-4331-01	-2.0023	2.46963	1.84177	3.29761	2.02863
	TCGA-CW-5591-01	-2.04678	2.60256	2.19373	3.35171	2.02983
	TCGA-CJ-4903-01	-2.40084	2.52915	1.9456	3.27681	2.16112
	TCGA-CJ-4885-01	-1.99438	2.84762	2.43153	3.28388	2.32068
	TCGA-CJ-4872-01	-2.45956	2.40333	1.71534	3.2239	2.14326
	TCGA-BP-5181-01	-1.87696	2.62784	2.32427	3.31153	2.12566
	TCGA-BP-4777-01	-2.3807	2.33518	2.27557	3.30883	2.22281
	TCGA-BP-4982-01	-2.64276	2.0674	1.62924	3.20867	1.92963
	TCGA-A3-3349-01	-2.51097	2.27776	1.36751	3.19696	1.85403
	TCGA-B0-5711-01	-2.59439	2.16627	1.83498	3.218	2.00631
	TCGA-CZ-5988-01	-2.04975	2.28295	2.18361	3.27049	2.44328
	TCGA-B0-4718-01	-1.76443	2.81341	1.94752	3.32655	2.2072
	TCGA-CZ-4864-01	-2.73237	2.11395	1.76764	3.26332	2.07732
	TCGA-BP-4973-01	-2.20652	2.32861	1.93404	3.27022	2.00302
	TCGA-DV-5573-01	-2.33913	2.40856	1.93424	3.33657	2.14972
	TCGA-BP-4993-01	-1.83062	2.43272	1.99035	3.24755	2.00879
	TCGA-CJ-4884-01	-2.45578	2.4609	2.02306	3.31306	2.2567
	TCGA-CZ-5461-01	-2.14292	2.44574	1.99814	3.22698	2.01351
	TCGA-B0-5709-01	-2.592	2.04606	1.63464	3.22203	2.05014
	TCGA-B0-5710-01	-2.85722	2.06773	1.6013	3.1865	1.91822
	TCGA-B4-5834-01	-2.11232	2.29374	1.86392	3.21608	1.96633
	TCGA-DV-5576-01	-1.18248	2.99359	2.48235	3.40315	2.08957
	TCGA-B0-4845-01	-1.88476	2.73065	1.52962	3.30333	2.0433
	TCGA-B0-5812-01	-2.54204	2.11458	1.72067	3.19421	2.00262
	TCGA-B4-5378-01	-1.59118	2.68521	2.11582	3.34098	2.05894
	TCGA-CJ-4893-01	-2.30993	2.68847	2.31459	3.28141	2.08951
	TCGA-BP-5195-01	-2.13808	2.25939	1.82843	3.20903	1.97561
	TCGA-B0-5712-01	-1.62252	3.24797	2.64527	3.35791	2.39869
	TCGA-BP-4804-01	-2.32255	2.33069	1.87604	3.26594	2.12184
	TCGA-BP-4959-01	-1.39331	2.58955	2.72584	3.3831	2.24035
	TCGA-BP-4332-01	-1.52798	2.66814	1.85649	3.31197	2.10032
	TCGA-CJ-5682-01	-1.91664	2.86705	2.31321	3.24537	2.31046
	TCGA-B0-4814-01	-1.64871	2.75816	2.0447	3.31392	2.12754
	TCGA-CW-5583-01	-1.79701	2.61326	2.0392	3.28907	2.05569
	TCGA-CW-5584-01	-2.10665	2.35195	1.92797	3.24617	1.83032
	TCGA-BP-4776-01	-1.5022	3.05448	2.27081	3.34391	2.35356
	TCGA-AK-3431-01	-2.42871	2.34371	1.56755	3.18338	1.95701
	TCGA-BP-4974-01	-2.27664	2.28772	1.19608	3.22956	1.90256
	TCGA-CZ-5452-01	-1.9484	2.64658	2.48871	3.32509	2.26538
	TCGA-CZ-5455-01	-2.79164	1.90621	1.95524	3.22306	2.05701
	TCGA-CJ-4902-01	-2.20866	2.23247	1.57057	3.2081	2.10684
	TCGA-B0-5690-01	-2.65196	2.17485	1.32543	3.2063	1.84018
	TCGA-DV-5574-01	-2.13402	2.02532	1.91382	3.21999	2.12138
	TCGA-BP-4962-01	-1.46741	3.01584	2.73125	3.36433	2.46922
	TCGA-BP-4961-01	-2.16227	2.14743	1.57525	3.20985	1.89142
	TCGA-B0-5097-01	-2.48022	1.82569	1.33001	3.16357	1.93732
	TCGA-A3-3329-01	-1.9547	2.36567	1.97972	3.28115	2.09948
	TCGA-B2-4101-01	-2.63123	2.06569	1.52498	3.24037	1.98015
	TCGA-BP-4761-01	-0.132643	3.59246	3.41624	3.55034	2.88221
	TCGA-EU-5904-01	-2.12354	2.40571	2.12235	3.26939	2.06798
	TCGA-BP-4161-01	-2.43953	2.23434	2.02332	3.27332	2.06156
	TCGA-B0-4706-01	-1.59229	2.83867	1.88182	3.30069	2.10185
	TCGA-CW-6090-01	-1.75886	2.31928	2.04844	3.16961	2.16141
	TCGA-CZ-5982-01	-2.06048	2.49654	2.04695	3.25125	1.93317
	TCGA-BP-4346-01	-2.74189	1.93573	1.71654	3.29664	2.0555
	TCGA-BP-4971-01	-2.256	2.26428	1.35375	3.21724	2.07475
	TCGA-B0-4846-01	-2.71779	2.16346	1.80998	3.25511	2.01826
	TCGA-B0-4828-01	-1.64012	2.98726	2.22795	3.3874	2.23219
	TCGA-BP-4759-01	-1.7073	2.95926	2.30482	3.2923	2.32634
	TCGA-BP-4341-01	-1.52557	2.92535	2.03456	3.32862	2.07621
	TCGA-BP-4340-01	-2.23642	2.91368	1.9937	3.37979	2.35762
	TCGA-B0-5691-01	-2.23703	2.35804	1.82161	3.28037	1.96113
	TCGA-B8-5553-01	-2.08219	2.32369	2.17834	3.27618	2.13292
	TCGA-B4-5836-01	-2.74098	2.32807	1.99284	3.23183	2.04077
	TCGA-CJ-4905-01	-2.17192	2.04407	1.46853	3.16256	1.76801
	TCGA-CJ-4908-01	-2.47349	2.05416	1.3424	3.17443	1.83811
	TCGA-A3-A8OV-01	-1.46592	3.22288	2.26569	3.3837	2.16411
	TCGA-BP-4999-01	-2.38765	2.2749	1.47061	3.21387	1.95098
	TCGA-CJ-4907-01	-2.22439	2.38983	1.79633	3.24669	2.06918
	TCGA-A3-3322-01	-2.02492	2.41942	1.60847	3.2697	1.95877
	TCGA-CJ-4890-01	-2.57123	1.56243	1.70215	3.19442	2.05069
	TCGA-AK-3461-01	-1.96388	2.43513	1.82143	3.28055	1.97743
	TCGA-CW-6093-01	-2.29856	2.06483	1.54901	3.1936	1.75757
	TCGA-B2-5641-01	-2.1123	2.08708	2.20393	3.30503	1.97712
	TCGA-BP-5182-01	-1.50994	2.15392	2.15454	3.28911	2.15349
	TCGA-A3-3324-01	-2.56304	2.43351	1.76061	3.23352	1.9982
	TCGA-B8-5164-01	-2.98005	1.88429	2.07479	3.25583	2.14841
	TCGA-BP-4347-01	-2.30866	2.60634	1.67953	3.24895	2.10552
	TCGA-CJ-4640-01	-1.75835	2.7706	2.69077	3.34566	2.35137
	TCGA-A3-3387-01	-2.36511	2.27569	1.79115	3.22985	2.09818
	TCGA-B8-5552-01	-2.48051	1.95596	1.58705	3.20423	1.88056
	TCGA-DV-5575-01	-1.65472	2.47303	2.2494	3.29353	2.17664
	TCGA-BP-5004-01	-2.24934	2.52855	1.67141	3.24002	2.10194
	TCGA-EU-5906-01	-2.56853	2.28617	1.8851	3.24952	1.97614
	TCGA-BP-5196-01	-2.1281	2.57793	1.90935	3.23779	2.22093
	TCGA-AK-3434-01	-1.74503	2.68608	2.20894	3.32314	2.22983
	TCGA-B8-A8YJ-01	-2.49912	1.93173	0.956503	3.1378	1.86283
	TCGA-CJ-4875-01	-2.36613	2.89018	1.91449	3.33867	2.23765
	TCGA-CJ-5683-01	-2.02432	3.0073	2.05436	3.32347	2.13318
	TCGA-CJ-5684-01	-2.15247	2.63814	2.05628	3.30941	2.20206
	TCGA-AK-3455-01	-2.47485	3.08743	2.45647	3.31119	2.38676
	TCGA-B0-5399-01	-2.04281	2.43715	1.77171	3.28205	2.0706
	TCGA-B4-5377-01	-1.81868	2.52392	2.34856	3.33068	2.16657
	TCGA-CJ-4634-01	-2.23593	2.28936	1.60994	3.23807	1.79734
	TCGA-BP-5007-01	-1.84882	2.53971	2.18368	3.30334	2.20328
	TCGA-BP-4166-01	-2.18312	2.65227	1.95301	3.21734	2.09747
	TCGA-AK-3458-01	-1.14017	3.46317	2.7624	3.4136	2.63613
	TCGA-B0-4945-01	-2.77901	2.65972	1.67341	3.27787	2.1712
	TCGA-A3-3323-01	-2.23058	1.95545	1.45292	3.22518	1.89151
	TCGA-BP-4968-01	-1.99372	2.96302	2.26601	3.3277	2.44211
	TCGA-CJ-4918-01	-2.35563	1.98774	1.58772	3.17654	1.90918
	TCGA-BP-5006-01	-2.05298	2.61805	2.00849	3.26272	2.04936
	TCGA-BP-5186-01	-2.21189	2.48827	1.88036	3.25336	1.95765
	TCGA-B0-5080-01	-2.37423	2.2741	1.64956	3.19986	2.13409
	TCGA-CZ-5451-01	-2.13944	2.66967	2.23173	3.31945	2.23407
	TCGA-BP-4351-01	-1.73955	2.96305	1.79711	3.36555	2.31149
	TCGA-A3-3376-01	-2.47319	1.7637	1.22138	3.16406	1.7706
	TCGA-CJ-4894-01	-2.571	2.15143	1.49512	3.28234	2.08142
	TCGA-BP-5187-01	-2.16095	2.4808	1.91188	3.24049	2.31639
	TCGA-B0-5110-01	-2.66503	2.09789	1.33083	3.1897	1.83561
	TCGA-BP-4972-01	-2.16666	2.04031	2.00422	3.22133	2.00454
	TCGA-B0-5108-01	-2.15352	1.82423	1.61877	3.20142	1.93806
	TCGA-CJ-4636-01	-2.36388	2.42657	1.94476	3.30952	2.23149
	TCGA-BP-4803-01	-1.83621	2.51493	2.11603	3.2483	2.07428
	TCGA-B0-5402-01	-1.76492	2.57659	2.08279	3.28733	2.06238
	TCGA-BP-4769-01	-1.49187	2.8339	2.36741	3.34576	2.12256
	TCGA-BP-4774-01	-2.1554	2.78624	1.7992	3.29142	2.06394
	TCGA-B8-A54F-01	-1.31612	2.46752	1.92109	3.2978	2.16558
	TCGA-CJ-4874-01	-2.39401	2.50217	2.37093	3.27688	2.21575
	TCGA-BP-4991-01	-2.54739	1.89042	1.36364	3.21014	1.87621
	TCGA-CZ-5464-01	-2.18199	2.41609	2.04862	3.29786	2.22891
	TCGA-CJ-4871-01	-2.25253	2.82347	2.45475	3.27058	2.27167
	TCGA-G6-A8L6-01	-1.23671	2.82331	2.03016	3.31605	2.19647
	TCGA-BP-5176-01	-1.79642	2.96027	2.423	3.31705	2.20084
	TCGA-BP-5170-01	-1.86646	2.84559	2.20039	3.23838	2.19487
	TCGA-B0-4823-01	-1.77647	2.42188	2.31874	3.26183	2.24704
	TCGA-B0-5692-01	-2.4669	2.75614	2.316	3.35275	2.30794
	TCGA-BP-5194-01	-2.19567	2.24633	1.97715	3.23693	1.99708
	TCGA-A3-3357-01	-2.08484	2.3754	2.48778	3.37228	2.2607
	TCGA-BP-4797-01	-2.13505	2.52987	2.44148	3.28833	2.19907
	TCGA-CJ-5689-01	-2.35783	2.4943	2.03728	3.2393	2.13389
	TCGA-BP-4765-01	-1.9049	2.53501	1.77142	3.23616	1.93721
	TCGA-B8-4620-01	-1.71257	2.47204	1.91658	3.24958	2.10619
	TCGA-DV-A4VX-01	-1.82462	3.70106	3.10248	3.49571	2.64671
low	TCGA-B0-4819-01	-2.46773	2.2347	1.84264	3.29092	2.1909
	TCGA-B8-4146-01	-3.25125	1.65613	2.32303	3.25468	2.51108
	TCGA-BP-5174-01	-1.74687	3.26253	2.55166	3.35764	2.32028
	TCGA-CJ-4886-01	-2.58239	2.27541	1.80849	3.23108	2.02368
	TCGA-CJ-6032-01	-2.11146	2.65614	2.51259	3.33503	2.17787
	TCGA-BP-4766-01	-2.19701	2.69517	2.05769	3.29328	1.96922
	TCGA-CZ-4860-01	-2.16741	3.10819	2.35569	3.26503	2.44325
	TCGA-BP-4325-01	-2.28189	2.44815	1.91915	3.32686	2.04787
	TCGA-B0-5102-01	-1.23049	3.29919	2.30834	3.37839	2.41307
	TCGA-CJ-4904-01	-2.33389	2.32936	1.83151	3.23254	2.07349
	TCGA-BP-4987-01	-1.98824	2.27591	1.72219	3.27752	1.82308
	TCGA-A3-3328-01	-1.53405	3.56872	2.76863	3.54981	2.38666
	TCGA-B0-5104-01	-2.28465	2.43909	1.78445	3.2729	1.94037
	TCGA-B0-4700-01	-2.54916	2.59159	2.10046	3.26109	2.42651
	TCGA-B0-4810-01	-2.23868	2.42735	1.79332	3.24837	2.12411
	TCGA-CJ-4901-01	-2.79281	2.2615	1.70572	3.28276	2.29529
	TCGA-AK-3429-01	-2.47168	2.96151	2.45348	3.32561	2.36388
	TCGA-B0-4834-01	-2.17604	2.91387	2.16921	3.35991	1.97454
	TCGA-B0-4843-01	-2.26171	2.92851	1.51758	3.26745	2.15155
	TCGA-A3-3382-01	-1.43971	2.6515	2.4769	3.2569	2.25909
	TCGA-BP-4338-01	-2.25261	2.96582	2.70984	3.37527	2.54068
	TCGA-B0-5088-01	-1.88364	2.66864	2.02923	3.31911	2.16289
	TCGA-B0-5702-01	0.75476	4.02927	3.20066	3.58475	2.97813
	TCGA-CZ-5468-01	-2.51548	2.98743	2.22917	3.27049	2.37678
	TCGA-A3-3313-01	-2.11312	2.77284	1.73198	3.36458	1.80261
	TCGA-BP-4782-01	-2.08927	2.43408	2.37686	3.28157	2.16808
	TCGA-3Z-A93Z-01	-1.8234	3.10103	2.23713	3.35508	2.2487
	TCGA-CZ-5454-01	-1.49726	2.44479	2.62054	3.26348	2.20195
	TCGA-A3-3358-01	-2.43805	2.49579	2.18811	3.29979	2.26628
	TCGA-CJ-4635-01	-2.21452	2.50083	2.03256	3.28998	2.19478
	TCGA-A3-A8CQ-01	-2.10444	2.53283	1.57543	3.28105	1.79851
	TCGA-AK-3447-01	0.558827	4.91857	4.807	3.77001	3.22219
	TCGA-A3-A8OU-01	-1.95585	2.75028	2.07557	3.29815	2.02493
	TCGA-A3-3383-01	-1.13985	3.14108	2.5055	3.38307	2.46293
	TCGA-B0-4822-01	-1.91662	2.98141	1.90764	3.33442	2.39502
	TCGA-B4-5835-01	-1.71208	3.53084	2.38995	3.47329	2.57025
	TCGA-B2-3924-01	-1.85312	2.01368	2.12249	3.34716	2.42638
	TCGA-B8-4619-01	-2.53751	3.00255	1.93909	3.42382	1.98094
	TCGA-BP-5201-01	-1.77662	2.92953	2.29286	3.38876	2.38314
	TCGA-CZ-5456-01	-2.56466	2.62894	2.50822	3.31364	2.27535
	TCGA-B0-4688-01	-3.94672	1.69547	0.0761398	3.00843	2.19596
	TCGA-B0-5400-01	-2.17354	3.36985	2.73378	3.31676	2.5771
	TCGA-G6-A5PC-01	-0.4658	3.88549	3.28924	3.4885	2.73367
	TCGA-CW-5585-01	-1.82761	2.82935	2.14054	3.32276	2.1553
	TCGA-B0-5081-01	-2.48209	2.14459	1.73496	3.25816	2.20007
	TCGA-CJ-6027-01	-2.63378	2.42157	2.00546	3.32204	2.36114
	TCGA-BP-5173-01	-2.16172	2.88824	2.02729	3.30655	2.15222
	TCGA-B8-4143-01	-2.05913	2.48833	1.5679	3.30221	2.2917
	TCGA-A3-3311-01	-2.47136	2.23202	1.89298	3.22539	2.01089
	TCGA-CZ-4854-01	-1.87385	2.76495	2.4068	3.33592	2.25957
	TCGA-B0-5098-01	-1.30904	3.53196	2.00425	3.44696	2.29682
	TCGA-B0-4699-01	-3.25215	2.36281	1.58715	3.3151	2.24562
	TCGA-CZ-4861-01	-1.94451	2.04479	2.19716	3.25685	2.18182
	TCGA-CJ-4892-01	-2.02731	2.63862	2.034	3.31635	2.14434
	TCGA-CJ-5678-01	-1.69633	3.05674	2.83284	3.3937	2.55073
	TCGA-B8-4621-01	-2.0104	2.94206	2.95553	3.43423	2.19845
	TCGA-BP-4967-01	-1.76078	2.81298	2.40797	3.31836	2.45075
	TCGA-B2-4098-01	-1.89779	2.99298	2.88113	3.45757	2.31176
	TCGA-A3-3374-01	-0.680891	3.10491	3.32401	3.54598	2.4242
	TCGA-BP-5000-01	-1.43716	2.91422	2.53456	3.34879	2.27218
	TCGA-BP-4330-01	-2.27415	1.97955	1.82651	3.27565	2.07246
	TCGA-B0-4841-01	-1.69107	3.16937	2.29177	3.37962	2.31298
	TCGA-B8-5551-01	-1.86103	2.04184	2.26876	3.33277	2.37107
	TCGA-AK-3440-01	-0.801816	3.76957	3.60085	3.60696	2.63766
	TCGA-BP-5169-01	-0.435787	2.97657	2.94451	3.45356	2.6981
	TCGA-B0-4815-01	-1.94991	2.31517	2.33995	3.3791	2.39038
	TCGA-B0-4838-01	-2.66551	2.24	1.84113	3.2704	2.0858
	TCGA-CZ-4865-01	-1.78774	2.4173	2.36555	3.26693	2.31135
	TCGA-BP-5180-01	-1.15857	3.18766	3.12976	3.37732	2.52229
	TCGA-BP-4992-01	-1.80886	2.75165	1.74429	3.37934	2.40971
	TCGA-B2-5633-01	-1.54205	2.19664	2.35344	3.32462	2.49117
	TCGA-CJ-5675-01	-1.63038	2.67439	2.87578	3.3457	2.20953
	TCGA-B0-4701-01	-1.89934	2.45236	1.87511	3.27261	2.12547
	TCGA-B0-5705-01	-2.33341	2.51644	2.15899	3.31239	2.12891
	TCGA-B0-5085-01	-1.42456	3.19791	2.24792	3.40056	2.33748
	TCGA-AK-3454-01	-2.10694	3.01098	1.88783	3.3929	2.32943
	TCGA-AK-3456-01	-2.09426	2.93796	2.6596	3.32006	2.18977
	TCGA-DV-5565-01	-1.36394	2.81425	2.36387	3.2582	2.10614
	TCGA-B0-5083-01	-1.44072	2.9409	2.93854	3.42539	2.24373
	TCGA-B8-5163-01	-3.05965	1.55276	1.69094	3.19364	2.15453
	TCGA-CJ-6033-01	-2.05783	2.93509	2.32309	3.24084	2.19066
	TCGA-BP-4756-01	-2.15775	3.0458	2.07255	3.38418	2.14686
	TCGA-A3-3347-01	-2.7242	1.86801	1.244	3.21677	1.92951
	TCGA-B0-5703-01	-2.14737	3.0413	2.06484	3.33244	2.22746
	TCGA-CW-5587-01	-2.50216	2.13083	2.12295	3.26717	1.9729
	TCGA-BP-4983-01	-2.72423	1.76128	1.3042	3.22773	2.17367
	TCGA-CZ-5453-01	-1.60794	2.94931	2.24476	3.31235	2.10142
	TCGA-BP-4354-01	-2.94213	1.69654	1.09812	3.11221	2.05501
	TCGA-B8-A54E-01	-2.46725	3.6237	2.7868	3.37596	2.25618
	TCGA-DV-5568-01	-1.98718	2.94712	2.20123	3.27264	2.43639
	TCGA-B8-5162-01	-1.99342	1.72957	2.1624	3.24436	2.30858
	TCGA-CJ-5677-01	-1.96186	2.87306	2.39301	3.27527	2.28517
	TCGA-B0-4817-01	-1.71256	3.24703	2.87526	3.42423	2.57734
	TCGA-B0-4844-01	-1.83008	3.17399	2.71218	3.40843	2.48103
	TCGA-BP-5168-01	-2.26327	2.71218	2.07217	3.28104	2.06276
	TCGA-CW-6087-01	-3.57449	1.05961	1.804	3.21365	2.04483
	TCGA-B0-4847-01	-1.95601	2.71072	2.07996	3.3594	2.33247
	TCGA-B0-4712-01	-1.88081	2.93006	2.60297	3.28786	2.63169
	TCGA-BP-4352-01	-1.31701	3.63138	2.39761	3.36011	2.63556
	TCGA-BP-4787-01	-2.24777	2.62031	2.24718	3.30252	2.26728
	TCGA-CZ-5459-01	-1.49338	2.86632	2.36719	3.35893	2.45468
	TCGA-B0-4837-01	-1.98181	2.90329	2.06723	3.268	2.18769
	TCGA-B0-5700-01	-1.4843	3.25338	2.45838	3.37099	2.35456
	TCGA-AK-3425-01	-1.69075	2.58474	2.38302	3.26746	2.20312
	TCGA-B0-5117-01	-1.31379	3.76958	3.23771	3.58111	2.47623
	TCGA-CJ-4881-01	-1.63395	2.74001	2.3315	3.35601	2.39765
	TCGA-AK-3436-01	-0.989384	3.21742	2.86181	3.3786	2.54412
	TCGA-B2-5635-01	-1.7345	2.12409	2.31875	3.34269	2.48339
	TCGA-A3-3343-01	-1.90206	2.35851	2.27278	3.2912	2.02561
	TCGA-B0-5092-01	-2.66818	2.58475	1.81556	3.29169	2.28599
	TCGA-BP-4174-01	-1.70992	2.85118	2.4278	3.30433	2.19952
	TCGA-BP-4986-01	-2.21627	2.16562	1.8366	3.23141	2.05691
	TCGA-B0-4696-01	-2.17528	2.16405	0.999163	3.00226	1.95371
	TCGA-CJ-4873-01	-1.80213	2.94163	2.4213	3.34488	2.44941
	TCGA-B0-5693-01	-2.25261	2.5355	1.80133	3.22865	1.9383
	TCGA-AK-3451-01	-1.22944	3.66146	3.35548	3.44163	2.74058
	TCGA-AS-3778-01	-1.73433	2.6716	2.02132	3.30779	2.1567
	TCGA-B0-4811-01	-1.93758	3.01929	1.50186	3.35118	2.23061
	TCGA-B0-4693-01	-2.25302	2.28637	2.04155	3.29572	2.06472
	TCGA-CJ-4637-01	-2.63918	1.96926	1.88202	3.27145	2.25033
	TCGA-CJ-4916-01	-2.44845	2.32544	2.00978	3.27866	2.08901
	TCGA-BP-5008-01	-1.82654	2.22336	1.95549	3.26222	2.13817
	TCGA-B0-4714-01	-2.31086	2.37775	1.59528	3.30505	2.09673
	TCGA-B8-5550-01	-2.53312	2.86016	1.89065	3.25552	2.1399
	TCGA-B0-5094-01	-1.87041	2.8981	2.43955	3.33518	2.23711
	TCGA-CJ-4920-01	-2.19961	2.48556	1.86711	3.23578	2.04865
	TCGA-A3-3346-01	-1.76217	3.18087	2.56791	3.35163	2.50253
	TCGA-B0-5707-01	-1.39377	3.79643	3.46858	3.50403	2.55822
	TCGA-CZ-4857-01	-2.37579	2.45423	1.93347	3.26063	2.10898
	TCGA-BP-5192-01	-1.59639	2.95774	2.44131	3.34603	2.20011
	TCGA-BP-4969-01	-2.03514	3.35991	2.18966	3.39843	2.32263
	TCGA-CW-5588-01	-2.24053	2.36295	1.85878	3.25171	2.14695
	TCGA-BP-4960-01	-1.81013	2.81054	2.16906	3.28988	2.29777
	TCGA-B0-5694-01	-1.71191	2.82394	2.3488	3.29006	2.06199
	TCGA-B0-4833-01	-2.03296	2.83351	1.78316	3.32668	2.1495
	TCGA-B0-5107-01	-1.24429	2.94013	2.60411	3.35632	2.35291
	TCGA-B0-5106-01	-1.95353	2.29825	1.91477	3.24298	1.98448
	TCGA-BP-4781-01	-1.76535	2.6292	2.10691	3.29749	2.06062
	TCGA-B0-4821-01	-0.996893	3.25583	2.3257	3.40765	2.58594
	TCGA-B0-4818-01	-2.07623	2.61068	2.11398	3.29928	2.09413
	TCGA-A3-3385-01	-2.05033	2.72915	2.11402	3.33322	2.02592
	TCGA-BP-4771-01	-2.57762	2.11874	1.58029	3.26803	2.07032
	TCGA-BP-4327-01	-1.23866	2.86467	2.42237	3.37358	2.17941
	TCGA-BP-5009-01	-2.02208	2.57254	2.26019	3.26785	2.2038
	TCGA-BP-4173-01	-2.94205	1.62836	1.68229	3.22948	2.09178
	TCGA-CZ-4858-01	-2.25504	2.83974	1.70857	3.30482	2.40762
	TCGA-BP-4768-01	-1.63737	3.04294	2.30427	3.32478	2.13251
	TCGA-A3-3363-01	-1.52311	3.35158	2.84637	3.45353	2.37129
	TCGA-AK-3426-01	-1.77023	2.28999	2.0524	3.34764	2.42979
	TCGA-CZ-5987-01	-1.81054	2.82982	2.77851	3.35649	2.41378
	TCGA-A3-3319-01	-1.39932	2.56985	3.06173	3.43929	2.37779
	TCGA-CJ-4891-01	-1.40469	3.01726	2.69282	3.29118	2.52776
	TCGA-A3-3326-01	-2.26781	2.16804	1.93431	3.29134	2.07175
	TCGA-B0-4842-01	-1.34232	3.12488	2.86528	3.34896	2.44866
	TCGA-B8-4154-01	-1.91826	3.00229	2.54966	3.33651	2.34126
	TCGA-B0-4813-01	-1.30132	3.31984	2.16899	3.42649	2.46205
	TCGA-EU-5905-01	-1.82623	2.46629	2.03674	3.30979	2.35126
	TCGA-BP-4342-01	-1.8593	2.75535	2.019	3.29935	2.15709
	TCGA-BP-4976-01	-1.81898	2.58627	2.11715	3.28389	2.15799
	TCGA-CZ-4863-01	-2.66525	2.21478	2.00974	3.27166	2.09241
	TCGA-B8-A54I-01	-1.36416	2.93729	3.20412	3.4986	2.77996
	TCGA-A3-A8OX-01	-2.3759	2.60988	1.89546	3.26995	2.0539
	TCGA-B0-5109-01	-1.27151	2.4576	2.34464	3.43972	2.21235
	TCGA-BP-5001-01	-1.81712	3.25264	2.09272	3.39123	2.29334
	TCGA-BP-5183-01	-1.94606	2.78276	2.0868	3.33306	2.19338
	TCGA-B0-4694-01	-1.61758	2.80955	2.70193	3.35877	2.37848
	TCGA-BP-4335-01	-2.04953	2.61289	1.90961	3.31659	2.26195
	TCGA-B0-5695-01	-1.77205	2.6944	2.17694	3.30434	2.08195
	TCGA-CJ-4868-01	-2.73643	2.02493	1.4911	3.19184	2.16947
	TCGA-B0-4690-01	-2.90157	2.1714	1.31683	3.20201	2.11534
	TCGA-B8-5158-01	-2.48602	2.39224	2.37478	3.30717	2.26914
	TCGA-CZ-4862-01	-2.67664	1.82114	1.73352	3.247	2.1219
	TCGA-BP-4799-01	-1.59231	2.64096	3.14825	3.30359	2.40867
	TCGA-B0-5116-01	-1.49225	2.72256	2.44227	3.26942	2.19955
	TCGA-A3-3378-01	-3.09004	1.80429	2.03589	3.24367	2.10213
	TCGA-CJ-4900-01	-1.6404	2.54419	2.25975	3.35088	2.46004
	TCGA-CJ-5676-01	-2.16874	2.82997	2.33827	3.28564	2.34273
	TCGA-B0-5706-01	-1.53222	2.57597	3.14886	3.37954	2.71748
	TCGA-BP-4334-01	-0.590839	4.06336	3.57759	3.69472	2.68348
	TCGA-CJ-4897-01	-1.90268	2.87656	2.3424	3.30958	2.33116
	TCGA-B0-5084-01	-1.28797	3.13515	1.96674	3.4278	2.34906
	TCGA-CJ-4876-01	-1.93464	3.50412	2.51168	3.38775	2.47159
	TCGA-CJ-5671-01	-2.48477	2.15662	1.65292	3.20285	2.03605
	TCGA-BP-4164-01	-1.88888	2.69631	2.37604	3.32997	2.09104
	TCGA-BP-5189-01	-2.26128	2.13042	1.98199	3.2061	1.96268
	TCGA-DV-5569-01	-1.88458	2.44546	2.18902	3.27539	2.12265
	TCGA-A3-3372-01	-2.05998	2.06857	1.66571	3.22243	1.99733
	TCGA-CZ-5462-01	-2.25555	2.78147	2.65715	3.35034	2.29312
	TCGA-CJ-5681-01	-2.01372	2.71974	1.88957	3.33693	2.1445
	TCGA-B0-5077-01	-1.91613	2.69654	1.92986	3.31369	2.17533
	TCGA-AK-3428-01	-1.83021	2.6337	2.36572	3.30428	2.18665
	TCGA-A3-3373-01	-2.21738	2.58337	2.0652	3.29252	2.1783
	TCGA-CJ-4869-01	-2.16267	2.78567	2.24316	3.35415	2.4173
	TCGA-B2-3923-01	-0.642687	3.29482	3.62853	3.62092	2.75606
	TCGA-B0-4713-01	-1.59034	3.09914	2.74904	3.41507	2.35099
	TCGA-CJ-4878-01	-1.365	2.56077	1.96629	3.33842	2.06757
	TCGA-BP-4798-01	-2.34709	1.86762	1.97575	3.25118	2.17954
	TCGA-CJ-6030-01	-2.16257	2.22918	2.05758	3.25391	2.18696
	TCGA-A3-3316-01	-2.48661	2.46138	2.0231	3.21603	2.00866
	TCGA-A3-3331-01	-2.52945	2.23017	1.8956	3.27152	2.0681
	TCGA-CJ-4882-01	-1.77908	2.7367	1.86404	3.34809	2.35305
	TCGA-DV-5566-01	-1.92545	3.01962	2.34493	3.3415	2.27644
	TCGA-BP-4162-01	-2.92221	2.20156	1.82304	3.27304	2.13371
	TCGA-A3-3306-01	-1.72931	2.78257	2.39584	3.31963	2.1523
	TCGA-AK-3450-01	-1.93935	3.25428	2.78001	3.3571	2.19645
	TCGA-CJ-4642-01	-1.10866	3.28613	2.06128	3.59546	2.71013
	TCGA-BP-4170-01	-2.18538	2.45614	2.007	3.27407	2.02022
	TCGA-CJ-4887-01	-2.16516	2.53388	2.14872	3.34806	2.26496
	TCGA-CZ-5466-01	-1.80084	2.42695	2.16213	3.34206	2.09042
	TCGA-BP-4994-01	-1.45575	3.22498	2.81056	3.46946	2.38253
	TCGA-CJ-4644-01	-2.42713	2.79199	2.32813	3.29417	2.18377
	TCGA-B0-5696-01	-2.00267	3.13333	2.33045	3.30733	2.2734
	TCGA-BP-5178-01	-1.83704	2.97529	2.6045	3.32534	2.51236
	TCGA-BP-4167-01	-1.84714	2.61566	2.44866	3.25888	2.44731
	TCGA-CJ-4912-01	-1.14337	3.13388	2.43505	3.37141	2.34472
	TCGA-BP-5198-01	-2.32852	2.52241	2.06302	3.22659	2.2111
	TCGA-BP-4758-01	-1.8821	2.7822	2.17751	3.32619	2.31955
	TCGA-BP-4985-01	-1.85511	2.64321	2.74687	3.29134	2.45561
	TCGA-B2-4099-01	-1.89656	2.95097	2.2997	3.31093	2.31101
	TCGA-B8-A7U6-01	-2.03403	2.7109	1.84176	3.26326	2.10423
	TCGA-B0-4698-01	-3.5039	1.37672	0.858328	3.15723	2.06218
	TCGA-B0-4691-01	-1.88239	3.16996	2.35743	3.34283	2.56316
	TCGA-CJ-4895-01	-2.18811	2.32479	1.899	3.23155	1.99463
	TCGA-BP-4326-01	-1.441	2.64535	2.19403	3.28283	2.25758
	TCGA-B0-4836-01	-2.24614	2.8073	2.50486	3.29818	2.52928
	TCGA-B0-4707-01	-1.39346	3.53737	2.69283	3.463	2.6099
	TCGA-CJ-5679-01	-2.25738	3.60247	2.44892	3.36185	2.48245
	TCGA-CZ-5467-01	-1.60706	2.53984	2.16301	3.21393	1.98935
	TCGA-BP-4995-01	-1.59701	2.98291	2.63846	3.41101	2.28899
	TCGA-CJ-4888-01	-2.86376	2.14899	1.90427	3.26932	2.28406
	TCGA-B0-4839-01	-1.63186	3.11599	2.51882	3.31965	2.37278
	TCGA-B8-4622-01	-2.36349	2.28978	1.97838	3.25826	2.01121
	TCGA-AK-3445-01	-2.13209	2.56215	2.21037	3.24923	2.20616
	TCGA-B0-5701-01	-2.61422	2.9882	2.42715	3.33203	2.30262
	TCGA-B0-5697-01	-2.19107	2.7821	2.79997	3.38541	2.35617
	TCGA-BP-5175-01	-1.28749	3.36815	3.20509	3.42634	2.84623
	TCGA-BP-5191-01	-1.27687	2.95493	2.96122	3.43909	2.76361
	TCGA-BP-4763-01	-2.13113	2.51451	2.08162	3.24194	2.1772
	TCGA-B0-4697-01	-1.84115	2.28239	2.22724	3.34945	2.5255
	TCGA-CZ-5469-01	-1.46525	3.43043	2.68877	3.34503	2.42876
	TCGA-CJ-5680-01	-1.36773	2.92655	2.57548	3.33844	1.90928
	TCGA-B0-4827-01	-2.26327	2.45216	2.27885	3.28389	2.28516
	TCGA-B0-4848-01	-2.1355	2.51981	2.39429	3.27679	2.12479
	TCGA-CZ-5985-01	-2.0168	2.28236	2.54912	3.33404	2.28855
	TCGA-A3-3359-01	-2.39147	2.33561	1.86455	3.27154	2.04506
	TCGA-CZ-5984-01	-1.91992	2.57762	2.60069	3.37217	2.34816
	TCGA-CJ-4638-01	-1.3855	3.64542	2.65852	3.43275	2.51669
	TCGA-AK-3453-01	-2.20474	2.78499	2.05966	3.39963	2.29039
	TCGA-B0-4816-01	-1.6335	2.14836	1.8994	3.24152	1.98073
	TCGA-CJ-4889-01	-2.29862	2.22575	1.89419	3.21311	2.17334
	TCGA-BP-4165-01	-2.0215	2.8835	1.97994	3.30559	2.07841
	TCGA-BP-4981-01	-1.39958	3.05759	2.372	3.33749	2.29478
	TCGA-BP-4176-01	-1.48933	2.46492	2.6767	3.30845	2.32775
	TCGA-B0-5120-01	-1.8461	2.38285	1.79198	3.21795	2.19242
	TCGA-BP-4977-01	-1.95209	2.58423	2.24044	3.30389	2.31758
	TCGA-B8-5549-01	-1.69029	2.3619	2.44961	3.27234	2.19445
